# Supplementary material for: Inadequate socialisation, inactivity, and urban living environment are associated with social fearfulness in pet dogs
Source: Sci Rep. 2020 Feb 26;10:3527. doi: 10.1038/s41598-020-60546-w (PMC7044223; doi:10.1038/s41598-020-60546-w)
Supplement: Supplementary file 1 — Supplementary information. [file 41598_2020_60546_MOESM1_ESM.xlsx]

## Sheet: Contents
	Supplementary Dataset: All pairwise breed differences in the 'fear of dogs' and 'fear of strangers' analyses.
	Table 1	All pairwise breed differences in the 'fear of dogs' analysis.
	Table 2	All pairwise breed differences in the 'fear of strangers' analysis.

## Sheet: Table 1
Table 1. All pairwise breed differences in the 'fear of dogs' analysis. N= 5,973. All p-values are FDR-controlled. OR = odds ratio, Cl = confidence limit.
Breed contrast	OR	Lower 95%Cl	Upper 95% Cl	p
Border Collie vs. Cairn Terrier	5.54	2.1371	14.340	0.003
Border Collie vs. Chihuahua	0.72	0.3336	1.533	0.530
Border Collie vs. Chinese Crested Dog	1.08	0.5532	2.110	0.875
Border Collie vs. Coton de Tuléar	1.40	0.6569	2.983	0.529
Border Collie vs. Finnish Lapponian Dog	1.82	1.0104	3.274	0.103
Border Collie vs. German Shepherd Dog	1.02	0.5945	1.754	0.957
Border Collie vs. Golden Retriever	2.41	1.0681	5.439	0.081
Border Collie vs. Jack Russell Terrier	2.51	1.2186	5.176	0.038
Border Collie vs. Labrador Retriever	2.44	1.3514	4.402	0.013
Border Collie vs. Lagotto Romagnolo	1.97	1.0189	3.795	0.099
Border Collie vs. Lapponian Herder	1.70	0.8856	3.253	0.205
Border Collie vs. Medium size Spitz	3.37	1.5143	7.505	0.013
Border Collie vs. Miniature Poodle	2.09	1.1251	3.880	0.051
Border Collie vs. Miniature Schnauzer	2.47	1.2909	4.707	0.022
Border Collie vs. Other	2.26	1.4603	3.508	0.002
Border Collie vs. Pembroke Welsh Corgi	6.18	2.2574	16.907	0.003
Border Collie vs. Rough Collie	4.27	1.7829	10.204	0.006
Border Collie vs. Shetland Sheepdog	0.76	0.4290	1.346	0.490
Border Collie vs. Smooth Collie	2.07	0.9870	4.330	0.115
Border Collie vs. Spanish Water Dog	0.84	0.4497	1.584	0.729
Border Collie vs. Staff. Bull Terrier	2.73	1.3046	5.710	0.025
Border Collie vs. Wheaten Terrier	4.56	2.3350	8.892	< 0.001
Cairn Terrier vs. Chihuahua	0.13	0.0462	0.361	< 0.001
Cairn Terrier vs. Chinese Crested Dog	0.20	0.0748	0.509	0.005
Cairn Terrier vs. Coton de Tuléar	0.25	0.0909	0.703	0.027
Cairn Terrier vs. Finnish Lapponian Dog	0.33	0.1299	0.831	0.051
Cairn Terrier vs. German Shepherd Dog	0.18	0.0729	0.467	0.003
Cairn Terrier vs. Golden Retriever	0.44	0.1436	1.320	0.241
Cairn Terrier vs. Jack Russell Terrier	0.45	0.1672	1.231	0.216
Cairn Terrier vs. Labrador Retriever	0.44	0.1693	1.146	0.183
Cairn Terrier vs. Lagotto Romagnolo	0.36	0.1340	0.941	0.088
Cairn Terrier vs. Lapponian Herder	0.31	0.1164	0.808	0.047
Cairn Terrier vs. Medium size Spitz	0.61	0.2121	1.748	0.501
Cairn Terrier vs. Miniature Poodle	0.38	0.1478	0.964	0.095
Cairn Terrier vs. Miniature Schnauzer	0.45	0.1732	1.145	0.183
Cairn Terrier vs. Other	0.41	0.1759	0.950	0.088
Cairn Terrier vs. Pembroke Welsh Corgi	1.12	0.3296	3.778	0.903
Cairn Terrier vs. Rough Collie	0.77	0.2434	2.438	0.762
Cairn Terrier vs. Shetland Sheepdog	0.14	0.0547	0.345	< 0.001
Cairn Terrier vs. Smooth Collie	0.37	0.1300	1.073	0.139
Cairn Terrier vs. Spanish Water Dog	0.15	0.0585	0.398	< 0.001
Cairn Terrier vs. Staff. Bull Terrier	0.49	0.1761	1.380	0.292
Cairn Terrier vs. Wheaten Terrier	0.82	0.3088	2.194	0.794
Chihuahua vs. Chinese Crested Dog	1.51	0.6973	3.272	0.431
Chihuahua vs. Coton de Tuléar	1.96	0.8360	4.582	0.216
Chihuahua vs. Finnish Lapponian Dog	2.54	1.2197	5.303	0.038
Chihuahua vs. German Shepherd Dog	1.43	0.6850	2.976	0.486
Chihuahua vs. Golden Retriever	3.37	1.2974	8.755	0.038
Chihuahua vs. Jack Russell Terrier	3.51	1.5431	7.993	0.013
Chihuahua vs. Labrador Retriever	3.40	1.5783	7.369	0.009
Chihuahua vs. Lagotto Romagnolo	2.75	1.2437	6.078	0.038
Chihuahua vs. Lapponian Herder	2.37	1.0812	5.210	0.076
Chihuahua vs. Medium size Spitz	4.71	1.9366	11.475	0.004
Chihuahua vs. Miniature Poodle	2.92	1.3867	6.156	0.018
Chihuahua vs. Miniature Schnauzer	3.45	1.6177	7.344	0.007
Chihuahua vs. Other	3.17	1.6956	5.907	0.002
Chihuahua vs. Pembroke Welsh Corgi	8.64	2.9352	25.423	< 0.001
Chihuahua vs. Rough Collie	5.96	2.1892	16.250	0.003
Chihuahua vs. Shetland Sheepdog	1.06	0.5151	2.192	0.905
Chihuahua vs. Smooth Collie	2.89	1.1875	7.038	0.051
Chihuahua vs. Spanish Water Dog	1.18	0.5449	2.557	0.772
Chihuahua vs. Staff. Bull Terrier	3.82	1.6151	9.018	0.011
Chihuahua vs. Wheaten Terrier	6.37	2.8577	14.206	< 0.001
Chinese Crested Dog vs. Finnish Lapponian Dog	1.68	0.8925	3.176	0.201
Chinese Crested Dog vs. German Shepherd Dog	0.95	0.5002	1.786	0.903
Chinese Crested Dog vs. Golden Retriever	2.23	0.9257	5.378	0.148
Chinese Crested Dog vs. Labrador Retriever	2.26	1.1462	4.447	0.051
Chinese Crested Dog vs. Lagotto Romagnolo	1.82	0.9012	3.676	0.184
Chinese Crested Dog vs. Lapponian Herder	1.57	0.7849	3.145	0.324
Chinese Crested Dog vs. Medium size Spitz	3.12	1.3873	7.020	0.021
Chinese Crested Dog vs. Miniature Poodle	1.93	1.0106	3.702	0.103
Chinese Crested Dog vs. Other	2.10	1.2653	3.469	0.016
Chinese Crested Dog vs. Pembroke Welsh Corgi	5.72	2.0706	15.794	0.005
Chinese Crested Dog vs. Shetland Sheepdog	0.70	0.3770	1.313	0.412
Chinese Crested Dog vs. Staff. Bull Terrier	2.53	1.1612	5.496	0.051
Chinese Crested Dog vs. Wheaten Terrier	4.22	2.0716	8.588	< 0.001
Coton de Tuléar vs. Chinese Crested Dog	0.77	0.3583	1.663	0.652
Coton de Tuléar vs. Finnish Lapponian Dog	1.30	0.6275	2.691	0.628
Coton de Tuléar vs. German Shepherd Dog	0.73	0.3521	1.511	0.537
Coton de Tuléar vs. Golden Retriever	1.72	0.6672	4.444	0.402
Coton de Tuléar vs. Jack Russell Terrier	1.79	0.7936	4.057	0.266
Coton de Tuléar vs. Labrador Retriever	1.74	0.8112	3.743	0.258
Coton de Tuléar vs. Lagotto Romagnolo	1.41	0.6396	3.085	0.537
Coton de Tuléar vs. Lapponian Herder	1.21	0.5560	2.645	0.753
Coton de Tuléar vs. Medium size Spitz	2.41	0.9941	5.835	0.111
Coton de Tuléar vs. Miniature Poodle	1.49	0.7124	3.128	0.423
Coton de Tuléar vs. Miniature Schnauzer	1.76	0.8328	3.724	0.237
Coton de Tuléar vs. Other	1.62	0.8727	2.996	0.221
Coton de Tuléar vs. Pembroke Welsh Corgi	4.41	1.5063	12.932	0.023
Coton de Tuléar vs. Shetland Sheepdog	0.54	0.2648	1.113	0.184
Coton de Tuléar vs. Spanish Water Dog	0.60	0.2803	1.297	0.319
Coton de Tuléar vs. Staff. Bull Terrier	1.95	0.8299	4.581	0.221
Coton de Tuléar vs. Wheaten Terrier	3.26	1.4710	7.204	0.015
Finnish Lapponian Dog vs. Miniature Poodle	1.15	0.6497	2.031	0.753
Finnish Lapponian Dog vs. Pembroke Welsh Corgi	3.40	1.2666	9.108	0.043
Finnish Lapponian Dog vs. Wheaten Terrier	2.51	1.3900	4.515	0.010
German Shepherd Dog vs. Finnish Lapponian Dog	1.78	1.0287	3.085	0.091
German Shepherd Dog vs. Miniature Poodle	2.05	1.1383	3.679	0.047
German Shepherd Dog vs. Pembroke Welsh Corgi	6.05	2.2565	16.223	0.002
German Shepherd Dog vs. Shetland Sheepdog	0.74	0.4361	1.271	0.420
German Shepherd Dog vs. Staff. Bull Terrier	2.67	1.3157	5.430	0.022
German Shepherd Dog vs. Wheaten Terrier	4.46	2.3639	8.424	< 0.001
Golden Retriever vs. Finnish Lapponian Dog	0.76	0.3327	1.712	0.648
Golden Retriever vs. German Shepherd Dog	0.42	0.1925	0.933	0.079
Golden Retriever vs. Labrador Retriever	1.01	0.4448	2.302	0.979
Golden Retriever vs. Lagotto Romagnolo	0.82	0.3414	1.949	0.762
Golden Retriever vs. Lapponian Herder	0.70	0.2965	1.673	0.574
Golden Retriever vs. Medium size Spitz	1.40	0.5232	3.739	0.649
Golden Retriever vs. Miniature Poodle	0.87	0.3727	2.016	0.817
Golden Retriever vs. Other	0.94	0.4570	1.930	0.903
Golden Retriever vs. Pembroke Welsh Corgi	2.56	0.8053	8.157	0.205
Golden Retriever vs. Shetland Sheepdog	0.32	0.1403	0.709	0.019
Golden Retriever vs. Staff. Bull Terrier	1.13	0.4457	2.877	0.852
Golden Retriever vs. Wheaten Terrier	1.89	0.7860	4.547	0.258
Jack Russell Terrier vs. Chinese Crested Dog	0.43	0.2062	0.897	0.063
Jack Russell Terrier vs. Finnish Lapponian Dog	0.72	0.3619	1.449	0.506
Jack Russell Terrier vs. German Shepherd Dog	0.41	0.2032	0.813	0.035
Jack Russell Terrier vs. Golden Retriever	0.96	0.3817	2.413	0.954
Jack Russell Terrier vs. Labrador Retriever	0.97	0.4673	2.018	0.957
Jack Russell Terrier vs. Lagotto Romagnolo	0.78	0.3680	1.666	0.663
Jack Russell Terrier vs. Lapponian Herder	0.68	0.3200	1.427	0.439
Jack Russell Terrier vs. Medium size Spitz	1.34	0.5701	3.160	0.648
Jack Russell Terrier vs. Miniature Poodle	0.83	0.4106	1.686	0.737
Jack Russell Terrier vs. Miniature Schnauzer	0.98	0.4801	2.007	0.970
Jack Russell Terrier vs. Other	0.90	0.5068	1.603	0.807
Jack Russell Terrier vs. Pembroke Welsh Corgi	2.46	0.8591	7.043	0.183
Jack Russell Terrier vs. Shetland Sheepdog	0.30	0.1529	0.599	0.004
Jack Russell Terrier vs. Staff. Bull Terrier	1.09	0.4764	2.479	0.895
Jack Russell Terrier vs. Wheaten Terrier	1.81	0.8461	3.890	0.221
Labrador Retriever vs. Finnish Lapponian Dog	0.75	0.4103	1.355	0.480
Labrador Retriever vs. German Shepherd Dog	0.42	0.2403	0.729	0.010
Labrador Retriever vs. Lagotto Romagnolo	0.81	0.4140	1.570	0.663
Labrador Retriever vs. Lapponian Herder	0.70	0.3600	1.345	0.420
Labrador Retriever vs. Medium size Spitz	1.38	0.6170	3.097	0.577
Labrador Retriever vs. Miniature Poodle	0.86	0.4558	1.610	0.753
Labrador Retriever vs. Other	0.93	0.5909	1.457	0.819
Labrador Retriever vs. Pembroke Welsh Corgi	2.53	0.9215	6.962	0.145
Labrador Retriever vs. Shetland Sheepdog	0.31	0.1739	0.558	< 0.001
Labrador Retriever vs. Staff. Bull Terrier	1.12	0.5319	2.354	0.836
Labrador Retriever vs. Wheaten Terrier	1.87	0.9508	3.671	0.143
Lagotto Romagnolo vs. Finnish Lapponian Dog	0.93	0.5185	1.650	0.852
Lagotto Romagnolo vs. German Shepherd Dog	0.52	0.2781	0.970	0.092
Lagotto Romagnolo vs. Lapponian Herder	0.86	0.4540	1.641	0.762
Lagotto Romagnolo vs. Medium size Spitz	1.72	0.7487	3.926	0.324
Lagotto Romagnolo vs. Miniature Poodle	1.06	0.5591	2.020	0.902
Lagotto Romagnolo vs. Other	1.15	0.7048	1.880	0.704
Lagotto Romagnolo vs. Pembroke Welsh Corgi	3.14	1.1227	8.793	0.073
Lagotto Romagnolo vs. Shetland Sheepdog	0.39	0.2195	0.681	0.005
Lagotto Romagnolo vs. Staff. Bull Terrier	1.39	0.6685	2.882	0.525
Lagotto Romagnolo vs. Wheaten Terrier	2.32	1.1974	4.485	0.038
Lapponian Herder vs. Finnish Lapponian Dog	1.07	0.6072	1.891	0.868
Lapponian Herder vs. German Shepherd Dog	0.60	0.3250	1.113	0.199
Lapponian Herder vs. Medium size Spitz	1.99	0.8736	4.516	0.193
Lapponian Herder vs. Miniature Poodle	1.23	0.6526	2.322	0.662
Lapponian Herder vs. Other	1.33	0.8259	2.153	0.374
Lapponian Herder vs. Pembroke Welsh Corgi	3.64	1.3058	10.145	0.039
Lapponian Herder vs. Shetland Sheepdog	0.45	0.2569	0.780	0.017
Lapponian Herder vs. Staff. Bull Terrier	1.61	0.7793	3.318	0.322
Lapponian Herder vs. Wheaten Terrier	2.69	1.3997	5.149	0.013
Medium size Spitz vs. Finnish Lapponian Dog	0.54	0.2491	1.168	0.213
Medium size Spitz vs. German Shepherd Dog	0.30	0.1398	0.656	0.011
Medium size Spitz vs. Miniature Poodle	0.62	0.2828	1.358	0.367
Medium size Spitz vs. Other	0.67	0.3440	1.310	0.376
Medium size Spitz vs. Pembroke Welsh Corgi	1.83	0.6062	5.540	0.420
Medium size Spitz vs. Shetland Sheepdog	0.23	0.1052	0.483	< 0.001
Medium size Spitz vs. Staff. Bull Terrier	0.81	0.3316	1.977	0.761
Medium size Spitz vs. Wheaten Terrier	1.35	0.5861	3.117	0.628
Miniature Poodle vs. Pembroke Welsh Corgi	2.96	1.0944	7.988	0.079
Miniature Schnauzer vs. Chinese Crested Dog	0.44	0.2265	0.848	0.041
Miniature Schnauzer vs. Finnish Lapponian Dog	0.74	0.3997	1.362	0.475
Miniature Schnauzer vs. German Shepherd Dog	0.41	0.2243	0.765	0.018
Miniature Schnauzer vs. Golden Retriever	0.98	0.4126	2.317	0.970
Miniature Schnauzer vs. Labrador Retriever	1.00	0.5135	1.907	0.979
Miniature Schnauzer vs. Lagotto Romagnolo	0.80	0.4035	1.577	0.658
Miniature Schnauzer vs. Lapponian Herder	0.69	0.3512	1.350	0.420
Miniature Schnauzer vs. Medium size Spitz	1.37	0.6189	3.022	0.585
Miniature Schnauzer vs. Miniature Poodle	0.85	0.4527	1.587	0.736
Miniature Schnauzer vs. Other	0.92	0.5706	1.477	0.807
Miniature Schnauzer vs. Pembroke Welsh Corgi	2.51	0.9214	6.817	0.145
Miniature Schnauzer vs. Shetland Sheepdog	0.31	0.1690	0.562	< 0.001
Miniature Schnauzer vs. Staff. Bull Terrier	1.11	0.5188	2.363	0.852
Miniature Schnauzer vs. Wheaten Terrier	1.85	0.9271	3.686	0.161
Other vs. Finnish Lapponian Dog	0.80	0.5443	1.186	0.413
Other vs. German Shepherd Dog	0.45	0.3063	0.665	< 0.001
Other vs. Miniature Poodle	0.92	0.5938	1.435	0.807
Other vs. Pembroke Welsh Corgi	2.73	1.1029	6.755	0.074
Other vs. Shetland Sheepdog	0.34	0.2320	0.486	< 0.001
Other vs. Staff. Bull Terrier	1.21	0.6669	2.180	0.665
Other vs. Wheaten Terrier	2.01	1.2178	3.328	0.022
Rough Collie vs. Chinese Crested Dog	0.25	0.0996	0.644	0.015
Rough Collie vs. Coton de Tuléar	0.33	0.1210	0.890	0.072
Rough Collie vs. Finnish Lapponian Dog	0.43	0.1775	1.024	0.118
Rough Collie vs. German Shepherd Dog	0.24	0.1025	0.559	0.005
Rough Collie vs. Golden Retriever	0.57	0.1990	1.605	0.420
Rough Collie vs. Jack Russell Terrier	0.59	0.2225	1.558	0.421
Rough Collie vs. Labrador Retriever	0.57	0.2372	1.378	0.339
Rough Collie vs. Lagotto Romagnolo	0.46	0.1827	1.163	0.193
Rough Collie vs. Lapponian Herder	0.40	0.1586	0.998	0.108
Rough Collie vs. Medium size Spitz	0.79	0.2818	2.217	0.762
Rough Collie vs. Miniature Poodle	0.49	0.1991	1.205	0.216
Rough Collie vs. Miniature Schnauzer	0.58	0.2309	1.446	0.376
Rough Collie vs. Other	0.53	0.2420	1.163	0.209
Rough Collie vs. Pembroke Welsh Corgi	1.45	0.4368	4.802	0.674
Rough Collie vs. Shetland Sheepdog	0.18	0.0748	0.424	< 0.001
Rough Collie vs. Spanish Water Dog	0.20	0.0798	0.491	0.003
Rough Collie vs. Staff. Bull Terrier	0.64	0.2392	1.711	0.520
Rough Collie vs. Wheaten Terrier	1.07	0.4204	2.715	0.919
Shetland Sheepdog vs. Finnish Lapponian Dog	2.39	1.4805	3.868	0.003
Shetland Sheepdog vs. Miniature Poodle	2.75	1.5771	4.793	0.003
Shetland Sheepdog vs. Pembroke Welsh Corgi	8.13	3.0565	21.618	< 0.001
Shetland Sheepdog vs. Staff. Bull Terrier	3.59	1.8607	6.931	< 0.001
Shetland Sheepdog vs. Wheaten Terrier	6.00	3.3662	10.679	< 0.001
Smooth Collie vs. Chinese Crested Dog	0.52	0.2322	1.176	0.213
Smooth Collie vs. Coton de Tuléar	0.68	0.2795	1.640	0.530
Smooth Collie vs. Finnish Lapponian Dog	0.88	0.4178	1.853	0.815
Smooth Collie vs. German Shepherd Dog	0.49	0.2426	1.006	0.111
Smooth Collie vs. Golden Retriever	1.17	0.4576	2.970	0.819
Smooth Collie vs. Jack Russell Terrier	1.22	0.5158	2.861	0.762
Smooth Collie vs. Labrador Retriever	1.18	0.5581	2.494	0.765
Smooth Collie vs. Lagotto Romagnolo	0.95	0.4265	2.121	0.929
Smooth Collie vs. Lapponian Herder	0.82	0.3707	1.818	0.753
Smooth Collie vs. Medium size Spitz	1.62	0.6489	4.098	0.433
Smooth Collie vs. Miniature Poodle	1.01	0.4666	2.189	0.979
Smooth Collie vs. Miniature Schnauzer	1.19	0.5393	2.636	0.765
Smooth Collie vs. Other	1.10	0.5804	2.065	0.847
Smooth Collie vs. Pembroke Welsh Corgi	2.99	0.9880	9.038	0.112
Smooth Collie vs. Rough Collie	2.06	0.7696	5.531	0.253
Smooth Collie vs. Shetland Sheepdog	0.37	0.1764	0.766	0.025
Smooth Collie vs. Spanish Water Dog	0.41	0.1869	0.892	0.063
Smooth Collie vs. Staff. Bull Terrier	1.32	0.5538	3.147	0.664
Smooth Collie vs. Wheaten Terrier	2.20	0.9808	4.953	0.117
Spanish Water Dog vs. Chinese Crested Dog	1.28	0.6491	2.523	0.628
Spanish Water Dog vs. Finnish Lapponian Dog	2.16	1.2433	3.735	0.022
Spanish Water Dog vs. German Shepherd Dog	1.21	0.6659	2.198	0.664
Spanish Water Dog vs. Golden Retriever	2.86	1.2179	6.695	0.045
Spanish Water Dog vs. Jack Russell Terrier	2.96	1.4296	6.193	0.015
Spanish Water Dog vs. Labrador Retriever	2.89	1.5207	5.490	0.006
Spanish Water Dog vs. Lagotto Romagnolo	2.33	1.2464	4.354	0.026
Spanish Water Dog vs. Lapponian Herder	2.01	1.0848	3.728	0.067
Spanish Water Dog vs. Medium size Spitz	3.99	1.7786	8.969	0.005
Spanish Water Dog vs. Miniature Poodle	2.48	1.3375	4.582	0.015
Spanish Water Dog vs. Miniature Schnauzer	2.92	1.5133	5.636	0.007
Spanish Water Dog vs. Other	2.68	1.6992	4.231	< 0.001
Spanish Water Dog vs. Pembroke Welsh Corgi	7.32	2.6549	20.176	< 0.001
Spanish Water Dog vs. Shetland Sheepdog	0.90	0.5271	1.538	0.794
Spanish Water Dog vs. Staff. Bull Terrier	3.23	1.5909	6.572	0.006
Spanish Water Dog vs. Wheaten Terrier	5.40	2.8579	10.197	< 0.001
Staff. Bull Terrier vs. Finnish Lapponian Dog	0.67	0.3416	1.300	0.368
Staff. Bull Terrier vs. Miniature Poodle	0.77	0.3715	1.578	0.622
Staff. Bull Terrier vs. Pembroke Welsh Corgi	2.26	0.7685	6.667	0.237
Staff. Bull Terrier vs. Wheaten Terrier	1.67	0.7977	3.494	0.287
Wheaten Terrier vs. Miniature Poodle	0.46	0.2388	0.881	0.051
Wheaten Terrier vs. Pembroke Welsh Corgi	1.36	0.4815	3.817	0.695

## Sheet: Table 2
Table 2. All pairwise breed differences in the 'fear of strangers' analysis. N= 5,932. All p-values are FDR-controlled. OR = odds ratio, Cl = confidence limit.
Breed contrast	OR	Lower 95%Cl	Upper 95%Cl	p
Border Collie vs. Chihuahua	0.64	0.2575	1.599	0.543
Border Collie vs. Chinese Crested Dog	0.28	0.1238	0.635	0.013
Border Collie vs. Coton de Tuléar	0.53	0.2149	1.291	0.351
Border Collie vs. Finnish Lapponian Dog	1.13	0.5168	2.468	0.855
Border Collie vs. German Shepherd Dog	0.80	0.3953	1.635	0.727
Border Collie vs. Golden Retriever	0.79	0.3317	1.879	0.747
Border Collie vs. Jack Russell Terrier	1.11	0.4417	2.794	0.888
Border Collie vs. Labrador Retriever	1.13	0.5416	2.345	0.855
Border Collie vs. Lagotto Romagnolo	0.62	0.2741	1.400	0.482
Border Collie vs. Lapponian Herder	0.82	0.3599	1.860	0.774
Border Collie vs. Medium size Spitz	0.62	0.2544	1.511	0.507
Border Collie vs. Miniature Poodle	0.56	0.2594	1.205	0.322
Border Collie vs. Miniature Schnauzer	0.40	0.1855	0.878	0.075
Border Collie vs. Other	0.82	0.4516	1.491	0.699
Border Collie vs. Rough Collie	0.98	0.4315	2.233	0.987
Border Collie vs. Shetland Sheepdog	0.19	0.0959	0.394	0.001
Border Collie vs. Smooth Collie	0.91	0.3848	2.147	0.889
Border Collie vs. Spanish Water Dog	0.17	0.0821	0.364	0.001
Border Collie vs. Wheaten Terrier	1.24	0.5494	2.815	0.753
Chihuahua vs. Chinese Crested Dog	0.44	0.1862	1.025	0.166
Chihuahua vs. Coton de Tuléar	0.82	0.3240	2.079	0.806
Chihuahua vs. Finnish Lapponian Dog	1.76	0.7504	4.127	0.395
Chihuahua vs. German Shepherd Dog	1.25	0.5530	2.837	0.747
Chihuahua vs. Golden Retriever	1.23	0.4717	3.208	0.805
Chihuahua vs. Jack Russell Terrier	1.73	0.6662	4.498	0.489
Chihuahua vs. Labrador Retriever	1.76	0.7606	4.054	0.392
Chihuahua vs. Lagotto Romagnolo	0.97	0.3983	2.339	0.978
Chihuahua vs. Lapponian Herder	1.28	0.5242	3.102	0.747
Chihuahua vs. Medium size Spitz	0.97	0.3833	2.434	0.978
Chihuahua vs. Miniature Poodle	0.87	0.3828	1.983	0.855
Chihuahua vs. Miniature Schnauzer	0.63	0.2776	1.425	0.492
Chihuahua vs. Other	1.28	0.6420	2.547	0.677
Chihuahua vs. Rough Collie	1.53	0.6119	3.824	0.574
Chihuahua vs. Shetland Sheepdog	0.30	0.1380	0.664	0.014
Chihuahua vs. Smooth Collie	1.42	0.5479	3.661	0.667
Chihuahua vs. Spanish Water Dog	0.27	0.1183	0.613	0.010
Chihuahua vs. Wheaten Terrier	1.94	0.7998	4.695	0.325
Chinese Crested Dog vs. Finnish Lapponian Dog	4.03	1.9092	8.498	0.002
Chinese Crested Dog vs. German Shepherd Dog	2.87	1.4112	5.824	0.016
Chinese Crested Dog vs. Golden Retriever	2.82	1.1844	6.693	0.067
Chinese Crested Dog vs. Labrador Retriever	4.02	1.9341	8.352	0.001
Chinese Crested Dog vs. Lagotto Romagnolo	2.21	1.0074	4.846	0.145
Chinese Crested Dog vs. Lapponian Herder	2.92	1.3249	6.428	0.032
Chinese Crested Dog vs. Medium size Spitz	2.21	0.9639	5.071	0.173
Chinese Crested Dog vs. Miniature Poodle	1.99	0.9745	4.081	0.169
Chinese Crested Dog vs. Other	2.93	1.6779	5.105	0.001
Chinese Crested Dog vs. Shetland Sheepdog	0.69	0.3542	1.356	0.504
Chinese Crested Dog vs. Wheaten Terrier	4.44	2.0235	9.722	0.001
Coton de Tuléar vs. Chinese Crested Dog	0.53	0.2311	1.226	0.322
Coton de Tuléar vs. Finnish Lapponian Dog	2.15	0.9323	4.933	0.193
Coton de Tuléar vs. German Shepherd Dog	1.53	0.6868	3.392	0.508
Coton de Tuléar vs. Golden Retriever	1.50	0.5845	3.844	0.601
Coton de Tuléar vs. Jack Russell Terrier	2.11	0.8235	5.403	0.290
Coton de Tuléar vs. Labrador Retriever	2.14	0.9437	4.852	0.185
Coton de Tuléar vs. Lagotto Romagnolo	1.18	0.4936	2.803	0.837
Coton de Tuléar vs. Lapponian Herder	1.55	0.6496	3.716	0.521
Coton de Tuléar vs. Medium size Spitz	1.18	0.4744	2.921	0.842
Coton de Tuléar vs. Miniature Poodle	1.06	0.4744	2.376	0.940
Coton de Tuléar vs. Miniature Schnauzer	0.77	0.3448	1.703	0.699
Coton de Tuléar vs. Other	1.56	0.7988	3.039	0.395
Coton de Tuléar vs. Shetland Sheepdog	0.37	0.1716	0.794	0.042
Coton de Tuléar vs. Spanish Water Dog	0.33	0.1470	0.733	0.028
Coton de Tuléar vs. Wheaten Terrier	2.36	0.9917	5.623	0.156
Finnish Lapponian Dog vs. Miniature Poodle	0.50	0.2514	0.975	0.131
Finnish Lapponian Dog vs. Wheaten Terrier	1.10	0.5472	2.216	0.874
German Shepherd Dog vs. Finnish Lapponian Dog	1.41	0.7216	2.736	0.520
German Shepherd Dog vs. Miniature Poodle	0.70	0.3615	1.339	0.497
German Shepherd Dog vs. Shetland Sheepdog	0.24	0.1355	0.431	0.001
German Shepherd Dog vs. Wheaten Terrier	1.55	0.7622	3.140	0.446
Golden Retriever vs. Finnish Lapponian Dog	1.43	0.6226	3.287	0.601
Golden Retriever vs. German Shepherd Dog	1.02	0.4725	2.194	0.987
Golden Retriever vs. Labrador Retriever	1.43	0.6486	3.142	0.586
Golden Retriever vs. Lagotto Romagnolo	0.79	0.3304	1.864	0.747
Golden Retriever vs. Lapponian Herder	1.04	0.4341	2.475	0.978
Golden Retriever vs. Medium size Spitz	0.79	0.3076	2.005	0.760
Golden Retriever vs. Miniature Poodle	0.71	0.3111	1.612	0.606
Golden Retriever vs. Other	1.04	0.5353	2.018	0.962
Golden Retriever vs. Shetland Sheepdog	0.25	0.1146	0.529	0.002
Golden Retriever vs. Wheaten Terrier	1.56	0.6635	3.741	0.508
Jack Russell Terrier vs. Chinese Crested Dog	0.25	0.1063	0.599	0.010
Jack Russell Terrier vs. Finnish Lapponian Dog	1.02	0.4286	2.411	0.987
Jack Russell Terrier vs. German Shepherd Dog	0.72	0.3159	1.657	0.643
Jack Russell Terrier vs. Golden Retriever	0.71	0.2702	1.869	0.678
Jack Russell Terrier vs. Labrador Retriever	1.01	0.4342	2.370	0.987
Jack Russell Terrier vs. Lagotto Romagnolo	0.56	0.2276	1.366	0.407
Jack Russell Terrier vs. Lapponian Herder	0.74	0.2995	1.812	0.693
Jack Russell Terrier vs. Medium size Spitz	0.56	0.2190	1.422	0.439
Jack Russell Terrier vs. Miniature Poodle	0.50	0.2183	1.161	0.272
Jack Russell Terrier vs. Miniature Schnauzer	0.36	0.1586	0.832	0.060
Jack Russell Terrier vs. Other	0.74	0.3653	1.494	0.601
Jack Russell Terrier vs. Shetland Sheepdog	0.18	0.0787	0.389	0.001
Jack Russell Terrier vs. Wheaten Terrier	1.12	0.4570	2.742	0.877
Labrador Retriever vs. Finnish Lapponian Dog	1.00	0.5023	2.000	0.999
Labrador Retriever vs. German Shepherd Dog	0.71	0.3872	1.314	0.497
Labrador Retriever vs. Lagotto Romagnolo	0.55	0.2645	1.142	0.273
Labrador Retriever vs. Lapponian Herder	0.73	0.3478	1.516	0.601
Labrador Retriever vs. Medium size Spitz	0.55	0.2439	1.241	0.337
Labrador Retriever vs. Miniature Poodle	0.50	0.2517	0.978	0.132
Labrador Retriever vs. Other	0.73	0.4533	1.170	0.394
Labrador Retriever vs. Shetland Sheepdog	0.17	0.0940	0.316	0.001
Labrador Retriever vs. Wheaten Terrier	1.10	0.5316	2.291	0.874
Lagotto Romagnolo vs. Finnish Lapponian Dog	1.82	0.9053	3.672	0.241
Lagotto Romagnolo vs. German Shepherd Dog	1.30	0.6388	2.636	0.667
Lagotto Romagnolo vs. Lapponian Herder	1.32	0.6268	2.784	0.666
Lagotto Romagnolo vs. Medium size Spitz	1.00	0.4219	2.374	0.999
Lagotto Romagnolo vs. Miniature Poodle	0.90	0.4407	1.849	0.871
Lagotto Romagnolo vs. Other	1.33	0.7590	2.312	0.521
Lagotto Romagnolo vs. Shetland Sheepdog	0.31	0.1691	0.582	0.001
Lagotto Romagnolo vs. Wheaten Terrier	2.01	0.9580	4.207	0.179
Lapponian Herder vs. Finnish Lapponian Dog	1.38	0.6823	2.792	0.581
Lapponian Herder vs. German Shepherd Dog	0.98	0.4816	2.004	0.987
Lapponian Herder vs. Medium size Spitz	0.76	0.3186	1.802	0.709
Lapponian Herder vs. Miniature Poodle	0.68	0.3315	1.408	0.508
Lapponian Herder vs. Other	1.00	0.5712	1.761	0.999
Lapponian Herder vs. Shetland Sheepdog	0.24	0.1273	0.443	0.001
Lapponian Herder vs. Wheaten Terrier	1.52	0.7220	3.199	0.492
Medium size Spitz vs. Finnish Lapponian Dog	1.82	0.7956	4.172	0.343
Medium size Spitz vs. German Shepherd Dog	1.30	0.5868	2.865	0.701
Medium size Spitz vs. Miniature Poodle	0.90	0.4051	2.009	0.877
Medium size Spitz vs. Other	1.32	0.6832	2.565	0.606
Medium size Spitz vs. Shetland Sheepdog	0.31	0.1466	0.670	0.014
Medium size Spitz vs. Wheaten Terrier	2.01	0.8462	4.756	0.279
Miniature Schnauzer vs. Chinese Crested Dog	0.70	0.3423	1.410	0.517
Miniature Schnauzer vs. Finnish Lapponian Dog	2.80	1.3800	5.675	0.019
Miniature Schnauzer vs. German Shepherd Dog	1.99	1.0258	3.868	0.131
Miniature Schnauzer vs. Golden Retriever	1.96	0.8526	4.488	0.279
Miniature Schnauzer vs. Labrador Retriever	2.79	1.4029	5.558	0.016
Miniature Schnauzer vs. Lagotto Romagnolo	1.54	0.7278	3.238	0.489
Miniature Schnauzer vs. Lapponian Herder	2.03	0.9570	4.296	0.179
Miniature Schnauzer vs. Medium size Spitz	1.54	0.6946	3.397	0.504
Miniature Schnauzer vs. Miniature Poodle	1.39	0.7078	2.712	0.543
Miniature Schnauzer vs. Other	2.03	1.2337	3.351	0.024
Miniature Schnauzer vs. Shetland Sheepdog	0.48	0.2577	0.900	0.075
Miniature Schnauzer vs. Wheaten Terrier	3.08	1.4611	6.499	0.015
Other vs. Finnish Lapponian Dog	1.38	0.8328	2.275	0.425
Other vs. German Shepherd Dog	0.98	0.6321	1.518	0.976
Other vs. Miniature Poodle	0.68	0.4189	1.109	0.293
Other vs. Shetland Sheepdog	0.24	0.1621	0.346	0.001
Other vs. Wheaten Terrier	1.52	0.8692	2.642	0.325
Rough Collie vs. Chinese Crested Dog	0.29	0.1259	0.648	0.014
Rough Collie vs. Coton de Tuléar	0.54	0.2184	1.318	0.376
Rough Collie vs. Finnish Lapponian Dog	1.15	0.5258	2.517	0.842
Rough Collie vs. German Shepherd Dog	0.82	0.4007	1.673	0.747
Rough Collie vs. Golden Retriever	0.80	0.3364	1.923	0.769
Rough Collie vs. Jack Russell Terrier	1.13	0.4483	2.857	0.874
Rough Collie vs. Labrador Retriever	1.15	0.5492	2.399	0.837
Rough Collie vs. Lagotto Romagnolo	0.63	0.2780	1.433	0.492
Rough Collie vs. Lapponian Herder	0.83	0.3657	1.900	0.801
Rough Collie vs. Medium size Spitz	0.63	0.2584	1.543	0.517
Rough Collie vs. Miniature Poodle	0.57	0.2627	1.235	0.343
Rough Collie vs. Miniature Schnauzer	0.41	0.1882	0.898	0.086
Rough Collie vs. Other	0.84	0.4580	1.525	0.739
Rough Collie vs. Shetland Sheepdog	0.20	0.0972	0.403	0.001
Rough Collie vs. Spanish Water Dog	0.18	0.0831	0.373	0.001
Rough Collie vs. Wheaten Terrier	1.27	0.5582	2.875	0.746
Shetland Sheepdog vs. Finnish Lapponian Dog	5.81	3.2914	10.263	0.001
Shetland Sheepdog vs. Miniature Poodle	2.88	1.5947	5.192	0.003
Shetland Sheepdog vs. Wheaten Terrier	6.40	3.4486	11.876	0.001
Smooth Collie vs. Chinese Crested Dog	0.31	0.1306	0.729	0.030
Smooth Collie vs. Coton de Tuléar	0.58	0.2276	1.475	0.482
Smooth Collie vs. Finnish Lapponian Dog	1.24	0.5450	2.833	0.754
Smooth Collie vs. German Shepherd Dog	0.88	0.4142	1.888	0.855
Smooth Collie vs. Golden Retriever	0.87	0.3502	2.154	0.855
Smooth Collie vs. Jack Russell Terrier	1.22	0.4679	3.192	0.808
Smooth Collie vs. Labrador Retriever	1.24	0.5685	2.704	0.747
Smooth Collie vs. Lagotto Romagnolo	0.68	0.2887	1.609	0.590
Smooth Collie vs. Lapponian Herder	0.90	0.3799	2.133	0.880
Smooth Collie vs. Medium size Spitz	0.68	0.2692	1.728	0.610
Smooth Collie vs. Miniature Poodle	0.62	0.2723	1.390	0.472
Smooth Collie vs. Miniature Schnauzer	0.44	0.1952	1.010	0.156
Smooth Collie vs. Other	0.90	0.4694	1.736	0.855
Smooth Collie vs. Rough Collie	1.08	0.4553	2.562	0.921
Smooth Collie vs. Shetland Sheepdog	0.21	0.1004	0.455	0.001
Smooth Collie vs. Spanish Water Dog	0.19	0.0861	0.420	0.001
Smooth Collie vs. Wheaten Terrier	1.37	0.5798	3.228	0.667
Spanish Water Dog vs. Chinese Crested Dog	1.62	0.7953	3.309	0.388
Spanish Water Dog vs. Finnish Lapponian Dog	6.53	3.5194	12.131	0.001
Spanish Water Dog vs. German Shepherd Dog	4.65	2.4864	8.698	0.001
Spanish Water Dog vs. Golden Retriever	4.57	2.0528	10.161	0.001
Spanish Water Dog vs. Jack Russell Terrier	6.43	2.7928	14.790	0.001
Spanish Water Dog vs. Labrador Retriever	6.52	3.3952	12.519	0.001
Spanish Water Dog vs. Lagotto Romagnolo	3.58	1.8488	6.948	0.001
Spanish Water Dog vs. Lapponian Herder	4.73	2.4256	9.239	0.001
Spanish Water Dog vs. Medium size Spitz	3.57	1.6145	7.967	0.010
Spanish Water Dog vs. Miniature Poodle	3.24	1.7125	6.111	0.002
Spanish Water Dog vs. Miniature Schnauzer	2.34	1.1964	4.556	0.048
Spanish Water Dog vs. Other	4.75	3.0295	7.439	0.001
Spanish Water Dog vs. Shetland Sheepdog	1.12	0.6669	1.895	0.801
Spanish Water Dog vs. Wheaten Terrier	7.20	3.7074	13.962	0.001
Wheaten Terrier vs. Miniature Poodle	0.45	0.2193	0.922	0.094
